# Supplementary material for: Outcomes and Management of Dermatologic Toxicity Following Enfortumab Vedotin Rechallenge in Patients With Metastatic Urothelial Carcinoma: A Retrospective Single‐Center Study
Source: Cancer Rep (Hoboken). 2026 Jan 23;9(1):e70466. doi: 10.1002/cnr2.70466 (PMC12831018; doi:10.1002/cnr2.70466)
Supplement: Supplementary file 1 — Table S1: cnr270466‐sup‐0001‐Table.xlsx. [file CNR2-9-e70466-s001.xlsx]

## Sheet: S Table.1
	treatment setting
Characteristic	inpatient	outpatient	p value
Patient number	36	12
Median age, year (range)	72 (57-85)	67 (41-75)	0.39	*
Sex
Male	29	9	0.68	**
Female	7	3
ECOG performance status
0	21	9	0.5	**
1	13	3
2	2	0
Origin site of primary disease
Upper urinary tract	7	2	0.62	**
Bladder	22	10
Both	6	1
Sites of metastasis at initiation of EV therapy
Lymph node only	7	4	0.32	**
Visceral site	20	7	0.87	**
Liver	9	2	0.55	**
Previous systemic therapies
1	4	0	0.36	**
2	31	11
3≦	1	1
* Mann-Whitney U test
** chi-square test
